# Supplementary material for: Workshop Report: Catalyzing Knowledge-Driven Discovery in Environmental Health Sciences through a Harmonized Language
Source: Int J Environ Res Public Health. 2023 Jan 28;20(3):2317. doi: 10.3390/ijerph20032317 (PMC9915042; doi:10.3390/ijerph20032317)
Supplement: Supplementary file 1 [file ijerph-20-02317-s001.zip]

Archive with 2 entries (2 files):
- Holmgren et al_EHLC Workshop_Supp S1-Community Breakout Sessions.pdf
- Holmgren et al_EHLC Workshop_Supp S2-Community Building.pdf
